# Supplementary material for: Pinniped (Carnivora, Phocidae) occurrences in the Azores Archipelago (NE Atlantic)
Source: Biodivers Data J. 2022 Nov 8;10:e96342. doi: 10.3897/BDJ.10.e96342 (PMC9836461; doi:10.3897/BDJ.10.e96342)
Supplement: Supplementary material 1 — Pinniped occurrence in the Azores Archipelago (NE Atlantic) [file bdj-10-e96342-s001.csv]

occurrenceID	basisOfRecord	eventDate	scientificName	kingdom	phylum	class	order	family	subfamily	genus	specificEpithet	scientificNameAuthorship	taxonRank	decimalLongitude	decimalLatitude	geodeticDatum	country	island	locality	establishmentMeans
DY60-OH25-CX43-UH58-YE20-ZP66	HumanObservation	1904-08-06	Monachus monachus (Hermann, 1779)	Animalia	Chordata	Mammalia	Carnivora	Phocidae	Monachinae	Monachus	monachus	(Hermann, 1779)	species				Portugal	Santa Maria	Vila do Porto	vagrant
CZ51-VD36-BR80-HS95-KL70-VE11	HumanObservation	1590-1582	Monachus monachus (Hermann, 1779)	Animalia	Chordata	Mammalia	Carnivora	Phocidae	Monachinae	Monachus	monachus	(Hermann, 1779)	species	-24.266	37.2666	WGS84	Portugal	Santa Maria	Vila do Porto	vagrant
EV30-PS39-VZ89-BH84-NB11-UF70	HumanObservation	1590-1582	Monachus monachus (Hermann, 1779)	Animalia	Chordata	Mammalia	Carnivora	Phocidae	Monachinae	Monachus	monachus	(Hermann, 1779)	species	-24.85	36.9333	WGS84	Portugal	Santa Maria	Vila do Porto	vagrant
MB91-FC57-HG60-UJ98-AI34-NZ97	HumanObservation	1590-1582	Monachus monachus (Hermann, 1779)	Animalia	Chordata	Mammalia	Carnivora	Phocidae	Monachinae	Monachus	monachus	(Hermann, 1779)	species	-25.083	37.00	WGS84	Portugal	Santa Maria	Vila do Porto	vagrant
GE18-EM73-TQ16-WU56-EA39-GG32	HumanObservation	1905-05-27	Monachus monachus (Hermann, 1779)	Animalia	Chordata	Mammalia	Carnivora	Phocidae	Monachinae	Monachus	monachus	(Hermann, 1779)	species	-31.183	39.4333	WGS84	Portugal	Flores	na	vagrant
AQ52-GD36-EJ24-IA98-TE45-NX29	HumanObservation	1905-05-17	Monachus monachus (Hermann, 1779)	Animalia	Chordata	Mammalia	Carnivora	Phocidae	Monachinae	Monachus	monachus	(Hermann, 1779)	species	-28.016	39.05	WGS84	Portugal	Graciosa	Santa Cruz	vagrant
UJ52-DI42-ON28-WQ59-OQ29-GW99	HumanObservation	1970-11-20	Pusa hispida (Schreber, 1775)	Animalia	Chordata	Mammalia	Carnivora	Phocidae	Phocinae	Pusa	hispida	(Schreber, 1775)	species	-28.016	39.05	WGS84	Portugal	Graciosa	Santa Cruz	vagrant
YK99-GD26-NR38-PV66-QT83-OX37	HumanObservation	1905-05-27	Monachus monachus (Hermann, 1779)	Animalia	Chordata	Mammalia	Carnivora	Phocidae	Monachinae	Monachus	Monachus	(Hermann, 1779)	species	-31.183	39.4333	WGS84	Portugal	Flores	na	vagrant
KA70-VH56-PT48-EP92-AU71-VO31	HumanObservation	1988-03	Phoca vitulina Linnaeus, 1758	Animalia	Chordata	Mammalia	Carnivora	Phocidae	Phocinae	Phoca	vitulina	Linnaeus, 1758	species	-25.633	37.7166	WGS84	Portugal	São Miguel	Ponta Delgada	vagrant
EW37-WX45-NZ76-BB74-JX92-EQ28	HumanObservation	2002-07-09	Pagophilus groenlandicus (Erxleben, 1777)	Animalia	Chordata	Mammalia	Carnivora	Phocidae	Phocinae	Pagophilus	groenlandicus	(Erxleben, 1777)	species	-28.536	38.5268	WGS84	Portugal	Pico	Madalena	vagrant
NY86-HM96-YJ10-TN45-DJ11-PB20	HumanObservation	2005-07	Phoca sp.	Animalia	Chordata	Mammalia	Carnivora	Phocidae	Phocinae	Phoca			genus	-31.183	39.433	WGS84	Portugal	Flores	na	vagrant
BP53-LE88-YF33-OV51-AU20-DB57	HumanObservation	2006-07-16	Cystophora cristata (Erxleben, 1777)	Animalia	Chordata	Mammalia	Carnivora	Phocidae	Phocinae	Cystophora	cristata	(Erxleben, 1777)	species	-28.20	38.666	WGS84	Portugal	São Jorge	na	vagrant
VA29-DB62-TU12-ZF40-HX29-XT66	HumanObservation	2006-08-30	Phoca sp.	Animalia	Chordata	Mammalia	Carnivora	Phocidae	Phocinae	Phoca			genus	-25.483	37.70	WGS84	Portugal	São Miguel	na	vagrant
ZP74-SW38-CU94-PN43-LX15-VM55	HumanObservation	2007-01-11	Halichoerus grypus (Fabricius, 1791)	Animalia	Chordata	Mammalia	Carnivora	Phocidae	Phocinae	Halichoerus	grypus	(Fabricius, 1791)	species	-25.142	37.8354	WGS84	Portugal	São Miguel	Nordeste	vagrant
KS19-NB70-CU41-SG94-BV56-RH61	HumanObservation	2007-01-11	Phoca vitulina Linnaeus, 1758	Animalia	Chordata	Mammalia	Carnivora	Phocidae	Phocinae	Phoca	vitulina	Linnaeus, 1758	species	-25.142	37.8354	WGS84	Portugal	São Miguel	Nordeste	vagrant
EP26-OX13-JV68-KA84-HR39-AH55	HumanObservation	2007-04-26	Halichoerus grypus (Fabricius, 1791)	Animalia	Chordata	Mammalia	Carnivora	Phocidae	Phocinae	Halichoerus	grypus	(Fabricius, 1791)	species	-27.25	38.783	WGS84	Portugal	Terceira	na	vagrant
WU55-ZU26-XT42-JU62-LC67-GG34	HumanObservation	2008-11	Phocidae	Animalia	Chordata	Mammalia	Carnivora	Phocidae					family				Portugal	São Miguel	na	vagrant
DC95-FE45-JO93-AO11-ZA12-JU77	HumanObservation	2008-12-8	Phocidae	Animalia	Chordata	Mammalia	Carnivora	Phocidae					family	-25.587	37.8147	WGS84	Portugal	São Miguel	Ribeira Grande	vagrant
JP26-HK43-EJ78-ZK56-TL99-DC36	HumanObservation	2008-08-25	Cystophora cristata (Erxleben, 1777)	Animalia	Chordata	Mammalia	Carnivora	Phocidae	Phocinae	Cystophora	cristata	(Erxleben, 1777)	species	-28.623	38.5237	WGS84	Portugal	Faial	Horta	vagrant
XR92-AD51-FK49-UO45-XL84-LX19	HumanObservation	2009-01-28	Phocidae	Animalia	Chordata	Mammalia	Carnivora	Phocidae					family	-28.629	38.5257	WGS84	Portugal	Faial	Horta	vagrant
KZ53-DF23-IX50-EY13-KG77-KU67	HumanObservation	2011-12-25	Halichoerus grypus (Fabricius, 1791)	Animalia	Chordata	Mammalia	Carnivora	Phocidae	Phocinae	Halichoerus	grypus	(Fabricius, 1791)	species	-27.962	39.0104	WGS84	Portugal	Graciosa	Santa Cruz	vagrant
YK13-TP76-VI25-OU90-HU65-CB51	HumanObservation	2011-12-30	Halichoerus grypus (Fabricius, 1791)	Animalia	Chordata	Mammalia	Carnivora	Phocidae	Phocinae	Halichoerus	grypus	(Fabricius, 1791)	species	-28.011	39.0905	WGS84	Portugal	Graciosa	Santa Cruz	vagrant
GP53-KU63-VD75-EQ96-JM32-TJ54	HumanObservation	2012-01-11	Halichoerus grypus (Fabricius, 1791)	Animalia	Chordata	Mammalia	Carnivora	Phocidae	Phocinae	Halichoerus	grypus	(Fabricius, 1791)	species	-27.992	39.0821	WGS84	Portugal	Graciosa	Santa Cruz	vagrant
OT42-LN64-DK49-AN46-MZ58-QC24	HumanObservation	2012-01-24	Halichoerus grypus (Fabricius, 1791)	Animalia	Chordata	Mammalia	Carnivora	Phocidae	Phocinae	Halichoerus	grypus	(Fabricius, 1791)	species	-28.599	38.5913	WGS84	Portugal	Faial	Horta	vagrant
TH15-UH91-AK88-LY89-PY11-VN71	HumanObservation	2015-03	Halichoerus grypus (Fabricius, 1791)	Animalia	Chordata	Mammalia	Carnivora	Phocidae	Phocinae	Halichoerus	grypus	(Fabricius, 1791)	species	-25.421	37.7154	WGS84	Portugal	São Miguel	Vila Franca	vagrant
PP42-EJ56-LD68-XV13-XY21-TV81	HumanObservation	2015-04-10	Halichoerus grypus (Fabricius, 1791)	Animalia	Chordata	Mammalia	Carnivora	Phocidae	Phocinae	Halichoerus	grypus	(Fabricius, 1791)	species	-25.669	37.7345	WGS84	Portugal	São Miguel	Ponta Delgada	vagrant
RL74-ZH71-HD24-HA13-VG29-EQ85	HumanObservation	2015-04-20	Halichoerus grypus (Fabricius, 1791)	Animalia	Chordata	Mammalia	Carnivora	Phocidae	Phocinae	Halichoerus	grypus	(Fabricius, 1791)	species	-25.628	37.7433	WGS84	Portugal	São Miguel	Ponta Delgada	vagrant
HQ24-RO47-VE71-ME22-XI38-LT77	HumanObservation	2016-12	Halichoerus grypus (Fabricius, 1791)	Animalia	Chordata	Mammalia	Carnivora	Phocidae	Phocinae	Halichoerus	grypus	(Fabricius, 1791)	species				Portugal	Pico	na	vagrant
IN51-KC89-LL30-YV34-KN55-RC85	HumanObservation	2017-01-01	Halichoerus grypus (Fabricius, 1791)	Animalia	Chordata	Mammalia	Carnivora	Phocidae	Phocinae	Halichoerus	grypus	(Fabricius, 1791)	species	-28.255	38.3919	WGS84	Portugal	Pico	Lajes do Pico	vagrant
LM59-GD23-LC56-WA41-YV89-TK25	HumanObservation	2017-01-09	Halichoerus grypus (Fabricius, 1791)	Animalia	Chordata	Mammalia	Carnivora	Phocidae	Phocinae	Halichoerus	grypus	(Fabricius, 1791)	species	-27.760	38.5418	WGS84	Portugal	São Jorge	Calheta	vagrant
ML31-ZG81-IT86-FQ15-JU81-IA81	HumanObservation	2020-08-17	Pagophilus groenlandicus (Erxleben, 1777)	Animalia	Chordata	Mammalia	Carnivora	Phocidae	Phocinae	Pagophilus	groenlandicus	(Erxleben, 1777)	species	-28.723	38.5181	WGS84	Portugal	Faial	Horta	vagrant
IE91-LP69-EZ82-UT23-NJ10-IZ25	HumanObservation	2020-08-21	Pagophilus groenlandicus (Erxleben, 1777)	Animalia	Chordata	Mammalia	Carnivora	Phocidae	Phocinae	Pagophilus	groenlandicus	(Erxleben, 1777)	species	-28.621	38.5293	WGS84	Portugal	Faial	Horta	vagrant
XM77-AX41-JM67-ZX90-HJ57-HG67	HumanObservation	2020-08-23	Pagophilus groenlandicus (Erxleben, 1777)	Animalia	Chordata	Mammalia	Carnivora	Phocidae	Phocinae	Pagophilus	groenlandicus	(Erxleben, 1777)	species	-28.255	38.3919	WGS84	Portugal	Pico	Lajes do Pico	vagrant
RD14-HX49-VO40-HV25-TL40-FP70	HumanObservation	2020-08-24	Pagophilus groenlandicus (Erxleben, 1777)	Animalia	Chordata	Mammalia	Carnivora	Phocidae	Phocinae	Pagophilus	groenlandicus	(Erxleben, 1777)	species	-28.255	38.3919	WGS84	Portugal	Pico	Lajes do Pico	vagrant
